# Supplementary material for: Comparative Analysis of Transcriptomics and Metabolomics Reveals Defense Mechanisms in Melon Cultivars against Pseudoperonospora cubensis Infection
Source: Int J Mol Sci. 2023 Dec 16;24(24):17552. doi: 10.3390/ijms242417552 (PMC10743968; doi:10.3390/ijms242417552)
Supplement: Supplementary file 1 [file ijms-24-17552-s001.zip]

Archive with 2 entries (2 files):
- Supplemental Figure.pdf
- Supplemental Table.xlsx
